# Supplementary material for: Reorganization of the Landscape of Translated mRNAs in NSUN2-Deficient Cells and Specific Features of NSUN2 Target mRNAs
Source: Int J Mol Sci. 2022 Aug 28;23(17):9740. doi: 10.3390/ijms23179740 (PMC9456143; doi:10.3390/ijms23179740)
Supplement: Supplementary file 1 [file ijms-23-09740-s001.zip]

Archive with 1 entries (1 files):
- ijms-1840233-supplementary.pdf
